# Supplementary material for: Delineation of the Ancestral Tus-Dependent Replication Fork Trap
Source: Int J Mol Sci. 2021 Dec 16;22(24):13533. doi: 10.3390/ijms222413533 (PMC8707476; doi:10.3390/ijms222413533)
Supplement: Supplementary file 1 [file ijms-22-13533-s001.zip]

Archive with 1 entries (1 files):
- ijms-1488716-supplementary.pdf
